# Supplementary material for: Wealth-related inequalities in demand for family planning satisfied among married and unmarried adolescent girls and young women in sub-Saharan Africa
Source: Reprod Health. 2021 Jun 17;18(Suppl 1):116. doi: 10.1186/s12978-021-01076-0 (PMC8210345; doi:10.1186/s12978-021-01076-0)
Supplement: Supplementary file 1 — Additional file 1: FigureS1. Absolute difference in DFPSm between AGYW from richest and poorest households. [file 12978_2021_1076_MOESM1_ESM.xlsx]

## Sheet: Table S1
	Table S1: Data sources and and sample sizes by year of survey and marital status
		5th most recent survey			4th most recent survey			3rd most recent survey			2nd most recent survey			Most recent survey
	Country	Survey type and year	# married AYGW	# unmarried sexually active AYGW	Survey type and year	# married AYGW	# unmarried sexually active AYGW	Survey type and year	# married AYGW	# unmarried sexually active AYGW	Survey type and year	# married AYGW	# unmarried sexually active AYGW	Survey type and year	# married AYGW	# unmarried sexually active AYGW
		2000 DHS	464	38	2005 DHS	476	36				2010 DHS	636	87	2014-15 DHS	556	120
	Malawi				2000 DHS	1794	202	2004 DHS	1711	134	2010 DHS	2925	262	2015-16 DHS	3396	410
	Kenya							2003 DHS	716	128	2008-09 DHS	756	120	2014 DHS	1189	182
	Ethiopia				2000 DHS	1045	104	2005 DHS	1088	30	2011 DHS	1312	140	2016 DHS	1213	91
	Zambia							2001-02 DHS	838	156	2007 DHS	721	193	2013-14 DHS	1485	465
	Burundi										2010 DHS	601	43	2016-17 DHS	878	69
	Tanzania							2004-05 DHS	820	215	2010 DHS	711	237	2015-16 DHS	1048	317
	Uganda				2000-01 DHS	841	156	2006 DHS	789	138	2011 DHS	787	139	2016 DHS	2004	378
	Mozambique							2003 DHS	1130	582	2011 DHS	979	595	2015 AIS	729	319
	Madagascar										2003-04 DHS	568	246	2008-09 DHS	1820	444
	Comoros													2012 DHS	493	52
	Zimbabwe							2005-06 DHS	1130	69	2010-11 DHS	1103	89	2015 DHS	1028	134
	Lesotho							2004 DHS	682	114	2009 DHS	836	146	2014 DHS	732	161
	Namibia							2000 DHS	346	344	2006-07 DHS	436	601	2013 DHS	383	535
	South Africa													2016 DHS	211	620
	Eswatini										2006-07 DHS	318	269	MICS 2014	199	193
	Mali	2001 DHS	1203	212	2006 DHS	1522	59	2012-13 DHS	793	142	2015 MICS	1644	331	2018 DHS	818	160
	Senegal	2005 DHS	1278	9	2010-11 DHS	1126	93	2015 DHS	608	53	2016 DHS	662	27	2017 DHS	1229	53
	Ghana				2003 DHS	437	137	2008 DHS	342	165	MICS 2011	550	294	2014 DHS	482	358
	Niger										2006 DHS	624	10	2012 DHS	836	10
	Guinea				2005 DHS	443	189	2012 DHS	505	232	2016 MICS	611	202	2018 DHS	572	275
	Burkina Faso										2003 DHS	1029	234	2010 DHS	1321	290
	Liberia										2007 DHS	484	627	2013 DHS	768	750
	Sierra Leone							2008 DHS	364	344	2013 DHS	918	1405	MICS 2017	1262	1128
	Nigeria	2003 DHS	311	216	2008 DHS	1476	915	2013 DHS	1482	1016	2016 MICS	1502	552	2018 DHS	1514	740
	Togo										MICS 2010	417	252	2013-14 DHS	635	375
	Cote d'Ivoire										2011-12 DHS	662	672	MICS 2016	718	485
	Benin	2001 DHS	482	189	2006 DHS	1181	434	2011-12 DHS	943	593	MICS 2014	1038	620	2017-18 DHS	1191	545
	Gambia										MICS 2010	859	94	2013 DHS	512	27
	Congo							2005 DHS	766	632	2011-12 DHS	1025	739	MICS 2014	903	749
	Gabon										2000 DHS	673	471	2012 DHS	716	658
	Cameroon							2004 DHS	1110	347	2011 DHS	1353	598	MICS 2014	623	539
	Angola													2015-16 DHS	1175	806
	Congo DR							2007 DHS	911	344	MICS 2010	1011	465	2013-14 DHS	1446	737
	Chad							2004 DHS	497	44	MICS 2010	1399	165	2014-15 DHS	1054	183
	DHS – Demography and health surveys, MICS – Multiple indicators clusters surveys
	Based on the all recent surveys from 2000; AGYW – Adolescent Girls and Young Women aged 15-24 years.
